# Supplementary material for: Corticosteroid Use in the Treatment of COVID-19: A Multicenter Retrospective Study in Hunan, China
Source: Front Pharmacol. 2020 Aug 12;11:1198. doi: 10.3389/fphar.2020.01198 (PMC7434865; doi:10.3389/fphar.2020.01198)
Supplement: Supplementary file 3 [file Table_3.xlsx]

## Sheet: Before matching
Matching cohorts for length of hospitalization (non-severe cases) before matching
ID	Severe (0=no, 1=yes)	Corticosteroid (0=no, 1=yes)	age	gender (0=male, 1=female)	Any comorbidity(0=no, 1=yes)	Days of hospitalization
1	0	0	59	0	1	11
2	0	0	26	0	0	10
3	0	1	61	0	1	14
4	0	0	51	0	0	6
5	0	0	47	1	0	8
9	0	0	64	1	0	16
10	0	0	71	0	1	13
11	0	0	31	0	0	10
13	0	0	31	0	0	16
14	0	0	69	1	0	12
15	0	1	70	0	0	12
16	0	0	60	1	0	11
17	0	0	57	1	0	11
18	0	1	46	0	0	12
19	0	0	50	1	0	10
20	0	0	41	0	0	10
21	0	0	34	0	0	12
22	0	1	45	1	0	10
23	0	0	27	0	0	13
24	0	0	45	0	0	16
25	0	0	31	0	0	18
28	0	0	31	0	0	13
29	0	1	32	1	0	24
30	0	1	38	1	0	18
31	0	0	37	0	0	16
32	0	0	50	1	0	9
34	0	1	28	0	0	19
35	0	0	40	1	1	16
36	0	0	54	1	1	20
38	0	1	47	1	0	12
39	0	0	48	0	1	11
40	0	1	39	1	0	23
41	0	0	40	0	1	8
42	0	0	50	1	0	24
43	0	0	40	1	0	12
44	0	0	31	1	0	18
45	0	0	29	0	0	13
47	0	0	38	0	0	14
48	0	1	38	1	0	13
49	0	1	66	1	1	27
50	0	0	32	1	0	11
51	0	0	67	0	0	12
53	0	0	40	0	1	12
54	0	0	33	0	0	10
55	0	0	40	0	0	11
56	0	0	40	0	0	9
57	0	0	29	0	0	7
58	0	0	53	0	0	23
59	0	0	34	1	0	15
60	0	1	61	1	1	6
62	0	0	41	0	0	12
63	0	0	37	0	0	10
64	0	0	30	1	0	32
65	0	0	51	1	0	11
66	0	0	37	0	0	10
67	0	0	67	0	1	13
68	0	0	32	0	0	11
69	0	0	29	0	0	8
70	0	0	37	0	0	13
71	0	0	66	1	1	12
72	0	0	35	0	0	12
73	0	0	29	0	0	6
74	0	0	34	0	0	15
75	0	0	32	1	0	10
76	0	0	41	1	0	12
77	0	0	70	0	0	5
78	0	0	45	1	0	5
79	0	0	30	1	1	15
80	0	0	50	1	0	16
81	0	0	41	1	0	5
83	0	0	65	1	1	6
84	0	0	41	1	0	6
85	0	0	40	0	0	5
86	0	0	40	1	0	5
87	0	0	26	1	0	15
88	0	1	52	1	0	15
89	0	0	84	1	1	19
90	0	0	40	1	0	12
91	0	0	67	0	1	13
92	0	0	25	1	0	12
93	0	1	39	0	0	13
94	0	0	21	0	0	19
95	0	0	29	0	0	22
96	0	0	30	0	0	13
97	0	0	32	0	0	11
99	0	1	50	1	0	10
100	0	0	47	1	0	10
101	0	0	45	0	1	19
102	0	0	27	1	0	5
103	0	0	40	0	1	8
104	0	1	61	1	1	17
105	0	0	35	1	0	7
106	0	0	26	0	0	5
107	0	0	59	0	1	5
110	0	0	36	1	0	15
113	0	1	40	0	0	26
114	0	0	41	1	0	13
117	0	0	72	1	1	17
118	0	0	65	1	1	19
119	0	1	56	0	0	31
120	0	0	36	1	0	13
121	0	0	34	0	0	30
122	0	0	21	0	0	25
123	0	1	78	0	0	25
124	0	0	39	1	0	25
125	0	0	55	1	0	21
126	0	1	61	1	0	17
127	0	0	45	0	0	15
128	0	1	36	1	0	27
129	0	0	64	1	0	20
130	0	0	42	0	1	20
131	0	0	36	1	0	10
132	0	1	64	1	1	19
133	0	0	41	1	0	17
135	0	0	41	0	0	13
136	0	1	58	0	0	26
137	0	0	38	1	0	29
139	0	0	34	0	0	27
141	0	0	46	1	0	16
142	0	0	45	0	0	19
143	0	1	41	0	1	36
144	0	0	50	1	0	32
145	0	1	73	1	0	21
146	0	0	21	0	0	32
147	0	0	21	1	0	17
148	0	1	19	0	0	27
149	0	1	60	1	0	25
150	0	1	54	0	0	23
151	0	0	57	1	0	27
153	0	0	45	0	0	23
154	0	0	64	1	0	32
155	0	0	46	1	1	27
156	0	0	53	0	0	29
157	0	0	42	1	0	24
158	0	1	21	1	0	23
159	0	0	71	1	1	19
160	0	0	76	0	1	27
161	0	0	41	0	0	23
162	0	0	47	0	1	33
163	0	0	28	1	0	33
164	0	0	30	1	0	32
165	0	0	29	1	0	33
166	0	0	81	1	1	26
167	0	0	53	1	0	34
168	0	0	31	1	1	35
169	0	0	68	1	1	29
170	0	0	60	1	0	35
171	0	0	78	0	1	23
172	0	0	21	1	0	36
173	0	1	82	0	1	26
174	0	0	53	1	0	29
177	0	0	63	1	0	33
178	0	0	43	0	0	41
179	0	0	51	1	0	40
180	0	0	51	1	0	39
181	0	1	66	0	1	37
193	0	0	42	1	0	9
194	0	0	29	0	0	7
198	0	0	43	0	1	24
202	0	0	20	0	0	4
203	0	0	50	1	1	13
204	0	0	45	1	0	11
205	0	0	29	0	0	5
207	0	0	40	0	0	13
208	0	0	50	1	0	11
209	0	0	19	1	0	17
210	0	0	35	0	0	6
211	0	0	52	0	1	17
213	0	0	34	1	0	5
214	0	0	39	0	1	5
215	0	0	39	1	0	10
216	0	0	20	1	0	9
218	0	0	39	1	0	8
219	0	0	41	1	0	13
220	0	0	47	0	0	9
221	0	0	22	0	0	7
222	0	0	32	1	1	9
223	0	0	43	0	0	18
224	0	0	23	0	0	8
226	0	0	30	1	0	10
227	0	0	53	1	1	18
228	0	0	46	1	0	14
229	0	0	48	0	0	5
230	0	0	51	1	0	7
231	0	0	23	0	0	9
232	0	0	27	0	0	9
233	0	0	43	1	1	11
234	0	0	69	1	0	12
235	0	0	29	1	0	11
236	0	0	30	1	0	10
237	0	0	57	1	0	13
239	0	0	34	0	1	7
240	0	0	43	1	0	10
241	0	0	22	0	0	8
242	0	0	40	1	0	9
243	0	0	47	1	1	9
244	0	0	45	1	1	3
245	0	0	75	0	0	10
246	0	0	23	0	0	9
247	0	0	41	0	0	12
250	0	0	44	0	1	5
251	0	0	28	1	0	8
252	0	0	21	1	0	9
253	0	0	82	0	0	7
254	0	0	25	0	0	6
255	0	0	55	0	0	8
256	0	0	33	0	0	10
257	0	0	47	0	0	10
258	0	0	52	0	0	9
259	0	0	50	1	0	8
260	0	0	53	0	1	12
261	0	1	43	0	0	16
265	0	0	36	1	0	20
266	0	0	65	1	1	19
267	0	0	58	1	1	18
268	0	1	66	1	1	18
270	0	1	41	0	0	19
271	0	0	50	0	0	21
272	0	0	50	1	0	22
273	0	0	29	0	0	18
274	0	1	40	0	1	37
275	0	0	61	0	1	15
276	0	0	30	0	0	21
277	0	0	42	0	0	16
279	0	0	86	1	0	13
280	0	0	27	1	0	14
281	0	1	75	1	0	43
282	0	0	30	0	0	12
283	0	0	46	0	1	13
284	0	0	26	1	1	9
285	0	0	23	1	0	8
286	0	0	69	1	0	11
287	0	0	37	0	1	11
288	0	0	34	1	1	17
289	0	0	79	0	0	13
290	0	0	50	0	0	18
291	0	0	49	0	1	10
292	0	0	31	0	1	11
293	0	1	45	1	0	29
294	0	1	40	0	1	15
295	0	1	52	1	0	12
296	0	0	45	1	0	8
297	0	0	47	0	0	8
298	0	0	36	1	0	11
299	0	0	48	1	0	6
300	0	0	30	0	0	12
301	0	0	29	0	0	6
302	0	0	30	1	0	12
303	0	0	33	0	1	12
304	0	0	36	1	0	9
305	0	0	30	1	0	10
306	0	0	30	0	0	7
308	0	0	57	1	1	9
309	0	1	32	0	0	14
310	0	0	82	1	1	10
311	0	0	43	1	0	9
312	0	0	53	1	1	10
313	0	0	49	0	0	8
314	0	0	35	0	0	8
315	0	1	49	1	0	8
316	0	0	44	1	0	10
318	0	1	53	1	1	6
319	0	0	61	1	0	14
320	0	0	56	1	1	5
321	0	1	26	0	1	12
323	0	1	68	0	1	12
326	0	1	64	0	1	12
333	0	0	35	0	1	3
334	0	0	30	0	0	3
335	0	0	35	0	0	4
336	0	0	32	0	0	8
337	0	0	46	1	1	9
338	0	0	33	1	0	19
339	0	0	27	0	0	15
340	0	0	46	0	0	7
341	0	0	38	1	0	5
342	0	0	39	0	1	10
343	0	1	34	0	1	18
344	0	0	39	0	0	9
345	0	0	47	1	0	12
346	0	1	48	0	0	21
348	0	1	55	1	0	26
349	0	0	44	1	0	13
350	0	0	47	0	0	26
351	0	0	41	0	0	10
352	0	0	29	0	0	18
353	0	1	67	1	1	19
354	0	0	41	1	0	18
356	0	0	30	0	0	12
357	0	0	34	1	0	17
359	0	0	34	1	1	13
360	0	0	54	0	1	20
361	0	0	36	1	0	9
362	0	1	55	0	0	17
364	0	1	50	1	1	25
365	0	1	48	0	0	15
367	0	0	56	1	0	9
368	0	0	35	0	0	14
369	0	0	28	1	0	16
370	0	0	45	0	0	14
372	0	0	41	0	0	9
373	0	0	28	0	0	14
374	0	0	48	1	0	10
375	0	0	30	0	0	25
376	0	0	40	1	0	11
377	0	0	37	1	0	15
378	0	0	35	0	0	9
380	0	1	51	0	0	22
381	0	0	32	1	0	12
382	0	0	44	1	0	8
383	0	0	45	0	0	12
384	0	0	35	1	0	11
385	0	0	42	1	0	14
386	0	0	73	0	0	13
387	0	0	66	1	0	24
389	0	0	25	1	0	7
390	0	1	57	1	0	25
391	0	0	59	0	0	14
392	0	0	49	1	0	15
393	0	0	55	1	0	20
395	0	0	40	1	0	14
396	0	0	42	0	0	8
397	0	0	43	1	0	8
398	0	0	50	1	0	11
400	0	0	52	1	0	13
401	0	1	50	0	1	21
402	0	0	36	0	0	7
403	0	0	51	1	1	16
404	0	1	34	1	0	16
405	0	0	50	1	0	12
406	0	0	69	1	0	16
407	0	0	50	0	0	13
408	0	0	66	0	0	18
410	0	0	31	0	0	7
411	0	0	31	0	0	9
412	0	1	31	0	0	12
413	0	0	26	1	0	6
414	0	0	38	1	0	6
415	0	0	32	0	0	22
416	0	0	39	0	0	2
419	0	0	38	1	0	18
420	0	0	47	0	0	5
421	0	0	25	1	0	1
422	0	0	47	1	0	15
423	0	0	48	0	0	10
424	0	0	46	0	0	5
425	0	0	42	0	0	5
426	0	0	33	0	0	5
427	0	0	39	0	0	7
428	0	0	50	1	0	30
429	0	0	30	1	0	10
430	0	0	40	0	0	6
431	0	0	47	1	0	13
432	0	1	46	1	0	23
433	0	0	47	1	0	7
434	0	0	50	0	1	29
436	0	0	24	0	0	6
437	0	0	54	1	0	8
438	0	0	49	1	0	6
439	0	0	35	1	0	12
440	0	0	43	1	0	11
441	0	1	28	1	0	25
442	0	0	35	1	0	31
443	0	1	55	0	0	23
444	0	1	46	0	0	16
445	0	1	24	0	0	19
446	0	1	30	0	0	22
447	0	1	63	0	0	14

## Sheet: After matching
Matching cohorts for length of hospitalization (non-severe cases) after matching
ID	Severe (0=no, 1=yes)	Corticosteroid (0=no, 1=yes)	age	gender (0=male, 1=female)	Any comorbidity(0=no, 1=yes)	Days of hospitalization	pRhc	pNoRhc	pAssign	pMin
3	0	1	61	0	1	14	0.313329	0.686671	0.313329	0.313329
15	0	1	70	0	0	12	0.330974	0.669026	0.330974	0.330974
18	0	1	46	0	0	12	0.190879	0.809121	0.190879	0.190879
22	0	1	45	1	0	10	0.142981	0.857019	0.142981	0.142981
29	0	1	32	1	0	24	0.100483	0.899517	0.100483	0.100483
30	0	1	38	1	0	18	0.118497	0.881503	0.118497	0.118497
34	0	1	28	0	0	19	0.119234	0.880766	0.119234	0.119234
38	0	1	47	1	0	12	0.15071	0.84929	0.15071	0.15071
40	0	1	39	1	0	23	0.121758	0.878242	0.121758	0.121758
48	0	1	38	1	0	13	0.118497	0.881503	0.118497	0.118497
49	0	1	66	1	1	27	0.279708	0.720292	0.279708	0.279708
60	0	1	61	1	1	6	0.249705	0.750295	0.249705	0.249705
88	0	1	52	1	0	15	0.171538	0.828462	0.171538	0.171538
93	0	1	39	0	0	13	0.159722	0.840278	0.159722	0.159722
99	0	1	50	1	0	10	0.162945	0.837055	0.162945	0.162945
104	0	1	61	1	1	17	0.249705	0.750295	0.249705	0.249705
113	0	1	40	0	0	26	0.163907	0.836093	0.163907	0.163907
119	0	1	56	0	0	31	0.2431	0.7569	0.2431	0.2431
123	0	1	78	0	0	25	0.387712	0.612288	0.387712	0.387712
126	0	1	61	1	0	17	0.214659	0.785341	0.214659	0.214659
128	0	1	36	1	0	27	0.112201	0.887799	0.112201	0.112201
132	0	1	64	1	1	19	0.267446	0.732554	0.267446	0.267446
136	0	1	58	0	0	26	0.254634	0.745366	0.254634	0.254634
143	0	1	41	0	1	36	0.197545	0.802455	0.197545	0.197545
145	0	1	73	1	0	21	0.283574	0.716426	0.283574	0.283574
148	0	1	19	0	0	27	0.0930117	0.906988	0.0930117	0.0930117
149	0	1	60	1	0	25	0.209503	0.790497	0.209503	0.209503
150	0	1	54	0	0	23	0.231926	0.768074	0.231926	0.231926
158	0	1	21	1	0	23	0.0736943	0.926306	0.0736943	0.0736943
181	0	1	66	0	1	37	0.347437	0.652563	0.347437	0.347437
261	0	1	43	0	0	16	0.17699	0.82301	0.17699	0.17699
268	0	1	66	1	1	18	0.279708	0.720292	0.279708	0.279708
270	0	1	41	0	0	19	0.168179	0.831821	0.168179	0.168179
274	0	1	40	0	1	37	0.1927	0.8073	0.1927	0.1927
281	0	1	75	1	0	43	0.296276	0.703724	0.296276	0.296276
293	0	1	45	1	0	29	0.142981	0.857019	0.142981	0.142981
294	0	1	40	0	1	15	0.1927	0.8073	0.1927	0.1927
295	0	1	52	1	0	12	0.171538	0.828462	0.171538	0.171538
309	0	1	32	0	0	14	0.132816	0.867184	0.132816	0.132816
315	0	1	49	1	0	8	0.15878	0.84122	0.15878	0.15878
318	0	1	53	1	1	6	0.206357	0.793643	0.206357	0.206357
321	0	1	26	0	1	12	0.134175	0.865825	0.134175	0.134175
323	0	1	68	0	1	12	0.361557	0.638443	0.361557	0.361557
343	0	1	34	0	1	18	0.165523	0.834477	0.165523	0.165523
346	0	1	48	0	0	21	0.200592	0.799408	0.200592	0.200592
348	0	1	55	1	0	26	0.185096	0.814904	0.185096	0.185096
362	0	1	55	0	0	17	0.237468	0.762532	0.237468	0.237468
364	0	1	50	1	1	25	0.191608	0.808392	0.191608	0.191608
365	0	1	48	0	0	15	0.200592	0.799408	0.200592	0.200592
380	0	1	51	0	0	22	0.215847	0.784153	0.215847	0.215847
390	0	1	57	1	0	25	0.194585	0.805415	0.194585	0.194585
401	0	1	50	0	1	21	0.245268	0.754732	0.245268	0.245268
404	0	1	34	1	0	16	0.1062	0.8938	0.1062	0.1062
412	0	1	31	0	0	12	0.129302	0.870698	0.129302	0.129302
432	0	1	46	1	0	23	0.146803	0.853197	0.146803	0.146803
441	0	1	28	1	0	25	0.0898644	0.910136	0.0898644	0.0898644
443	0	1	55	0	0	23	0.237468	0.762532	0.237468	0.237468
444	0	1	46	0	0	16	0.190879	0.809121	0.190879	0.190879
445	0	1	24	0	0	19	0.106869	0.893131	0.106869	0.106869
446	0	1	30	0	0	22	0.125868	0.874132	0.125868	0.125868
275	0	0	61	0	1	15	0.313329	0.686671	0.686671	0.313329
77	0	0	70	0	0	5	0.330974	0.669026	0.669026	0.330974
340	0	0	46	0	0	7	0.190879	0.809121	0.809121	0.190879
296	0	0	45	1	0	8	0.142981	0.857019	0.857019	0.142981
50	0	0	32	1	0	11	0.100483	0.899517	0.899517	0.100483
419	0	0	38	1	0	18	0.118497	0.881503	0.881503	0.118497
373	0	0	28	0	0	14	0.119234	0.880766	0.880766	0.119234
433	0	0	47	1	0	7	0.15071	0.84929	0.84929	0.15071
215	0	0	39	1	0	10	0.121758	0.878242	0.878242	0.121758
414	0	0	38	1	0	6	0.118497	0.881503	0.881503	0.118497
71	0	0	66	1	1	12	0.279708	0.720292	0.720292	0.279708
434	0	0	50	0	1	29	0.245268	0.754732	0.754732	0.245268
400	0	0	52	1	0	13	0.171538	0.828462	0.828462	0.171538
344	0	0	39	0	0	9	0.159722	0.840278	0.840278	0.159722
208	0	0	50	1	0	11	0.162945	0.837055	0.837055	0.162945
211	0	0	52	0	1	17	0.25687	0.74313	0.74313	0.25687
85	0	0	40	0	0	5	0.163907	0.836093	0.836093	0.163907
387	0	0	66	1	0	24	0.241808	0.758192	0.758192	0.241808
310	0	0	82	1	1	10	0.388832	0.611168	0.611168	0.388832
319	0	0	61	1	0	14	0.214659	0.785341	0.785341	0.214659
304	0	0	36	1	0	9	0.112201	0.887799	0.887799	0.112201
360	0	0	54	0	1	20	0.268826	0.731174	0.731174	0.268826
286	0	0	69	1	0	11	0.259182	0.740818	0.740818	0.259182
403	0	0	51	1	1	16	0.196433	0.803567	0.803567	0.196433
169	0	0	68	1	1	29	0.292308	0.707692	0.707692	0.292308
235	0	0	29	1	0	11	0.0924201	0.90758	0.90758	0.0924201
170	0	0	60	1	0	35	0.209503	0.790497	0.790497	0.209503
267	0	0	58	1	1	18	0.232767	0.767233	0.767233	0.232767
147	0	0	21	1	0	17	0.0736943	0.926306	0.926306	0.0736943
386	0	0	73	0	0	13	0.351781	0.648219	0.648219	0.351781
178	0	0	43	0	0	41	0.17699	0.82301	0.82301	0.17699
266	0	0	65	1	1	19	0.273534	0.726466	0.726466	0.273534
247	0	0	41	0	0	12	0.168179	0.831821	0.831821	0.168179
103	0	0	40	0	1	8	0.1927	0.8073	0.8073	0.1927
1	0	0	59	0	1	11	0.300207	0.699793	0.699793	0.300207
204	0	0	45	1	0	11	0.142981	0.857019	0.857019	0.142981
53	0	0	40	0	1	12	0.1927	0.8073	0.8073	0.1927
277	0	0	42	0	0	16	0.17254	0.82746	0.82746	0.17254
97	0	0	32	0	0	11	0.132816	0.867184	0.867184	0.132816
392	0	0	49	1	0	15	0.15878	0.84122	0.84122	0.15878
312	0	0	53	1	1	10	0.206357	0.793643	0.793643	0.206357
336	0	0	32	0	0	8	0.132816	0.867184	0.867184	0.132816
245	0	0	75	0	0	10	0.365979	0.634021	0.634021	0.365979
239	0	0	34	0	1	7	0.165523	0.834477	0.834477	0.165523
229	0	0	48	0	0	5	0.200592	0.799408	0.799408	0.200592
125	0	0	55	1	0	21	0.185096	0.814904	0.814904	0.185096
255	0	0	55	0	0	8	0.237468	0.762532	0.762532	0.237468
203	0	0	50	1	1	13	0.191608	0.808392	0.808392	0.191608
423	0	0	48	0	0	10	0.200592	0.799408	0.799408	0.200592
4	0	0	51	0	0	6	0.215847	0.784153	0.784153	0.215847
151	0	0	57	1	0	27	0.194585	0.805415	0.805415	0.194585
291	0	0	49	0	1	10	0.239602	0.760398	0.760398	0.239602
59	0	0	34	1	0	15	0.1062	0.8938	0.8938	0.1062
25	0	0	31	0	0	18	0.129302	0.870698	0.870698	0.129302
228	0	0	46	1	0	14	0.146803	0.853197	0.853197	0.146803
163	0	0	28	1	0	33	0.0898644	0.910136	0.910136	0.0898644
39	0	0	48	0	1	11	0.234025	0.765975	0.765975	0.234025
424	0	0	46	0	0	5	0.190879	0.809121	0.809121	0.190879
436	0	0	24	0	0	6	0.106869	0.893131	0.893131	0.106869
276	0	0	30	0	0	21	0.125868	0.874132	0.874132	0.125868
