# Supplementary material for: Corticosteroid Use in the Treatment of COVID-19: A Multicenter Retrospective Study in Hunan, China
Source: Front Pharmacol. 2020 Aug 12;11:1198. doi: 10.3389/fphar.2020.01198 (PMC7434865; doi:10.3389/fphar.2020.01198)
Supplement: Supplementary file 4 [file Table_4.xlsx]

## Sheet: Before matching
Matching cohorts for length of hospitalization (severe cases) before matching
ID	Severe (0=no, 1=yes)	Corticosteroid (0=no, 1=yes)	age	gender (0=male, 1=female)	Any comorbidity(0=no, 1=yes)	Days of hospitalization
6	1	1	53	0	0	11
7	1	1	47	1	0	11
8	1	1	72	1	1	13
12	1	0	50	0	1	23
26	1	1	29	0	1	21
27	1	1	42	0	1	14
33	1	1	57	1	1	11
37	1	1	43	1	0	15
46	1	1	54	0	0	20
52	1	1	45	0	0	20
61	1	0	63	0	1	8
82	1	1	44	1	0	16
98	1	1	53	1	1	16
108	1	1	46	0	0	10
109	1	1	29	0	0	10
111	1	1	50	0	0	12
112	1	1	51	0	1	24
115	1	1	46	0	1	12
116	1	1	64	1	1	18
134	1	1	75	1	1	12
138	1	1	37	0	0	21
140	1	1	36	0	1	32
152	1	1	74	0	1	30
175	1	1	64	1	1	37
176	1	1	66	1	0	40
182	1	1	57	1	1	13
183	1	1	35	0	0	28
184	1	1	26	1	0	16
185	1	1	53	0	0	23
186	1	1	70	1	0	15
187	1	1	67	1	1	30
188	1	1	64	0	0	19
189	1	1	66	0	0	31
190	1	1	66	0	0	16
191	1	1	73	1	1	31
192	1	1	57	0	0	29
196	1	1	38	0	0	10
197	1	1	47	0	1	9
199	1	1	34	1	0	21
200	1	0	43	0	1	10
201	1	1	59	1	0	26
206	1	0	53	0	0	18
212	1	0	63	0	1	5
217	1	0	43	0	1	10
225	1	0	64	0	1	18
238	1	0	67	1	1	15
248	1	1	75	1	1	5
249	1	0	54	0	1	16
262	1	0	64	1	1	16
263	1	1	80	1	1	23
264	1	1	55	1	1	26
269	1	1	73	0	1	15
278	1	0	40	0	0	24
307	1	0	74	1	1	18
317	1	0	88	1	1	6
322	1	1	54	1	0	24
324	1	1	65	0	1	11
325	1	1	80	0	1	37
327	1	1	65	1	1	24
328	1	1	66	0	1	13
329	1	1	80	0	1	34
330	1	1	49	1	1	47
331	1	0	78	0	1	25
332	1	1	45	0	1	15
347	1	1	37	0	0	28
355	1	1	67	1	1	23
358	1	0	58	1	0	24
363	1	0	83	1	1	16
366	1	1	61	0	1	14
371	1	1	18	1	0	20
379	1	1	74	0	0	18
388	1	1	32	1	0	15
394	1	1	28	0	1	26
399	1	0	76	0	1	21
409	1	1	40	0	0	39
417	1	0	76	1	1	14
418	1	0	79	0	1	14
435	1	0	74	1	1	23
448	1	1	61	0	0	45

## Sheet: After matching
Matching cohorts for length of hospitalization (severe cases) after matching
ID	Severe (0=no, 1=yes)	Corticosteroid (0=no, 1=yes)	age	gender (0=male, 1=female)	Any comorbidity(0=no, 1=yes)	Days of hospitalization	pRhc	pNoRhc	pAssign	pMin
6	1	1	53	0	0	11	0.881531	0.118469	0.881531	0.118469
8	1	1	72	1	1	13	0.640097	0.359903	0.640097	0.359903
27	1	1	42	0	1	14	0.749295	0.250705	0.749295	0.250705
33	1	1	57	1	1	11	0.76055	0.23945	0.76055	0.23945
112	1	1	51	0	1	24	0.678505	0.321495	0.678505	0.321495
115	1	1	46	0	1	12	0.719143	0.280857	0.719143	0.280857
116	1	1	64	1	1	18	0.707872	0.292128	0.707872	0.292128
134	1	1	75	1	1	12	0.612968	0.387032	0.612968	0.387032
152	1	1	74	0	1	30	0.464488	0.535512	0.464488	0.464488
191	1	1	73	1	1	31	0.631144	0.368856	0.631144	0.368856
196	1	1	38	0	0	10	0.930015	0.0699851	0.930015	0.0699851
201	1	1	59	1	0	26	0.918024	0.0819761	0.918024	0.0819761
248	1	1	75	1	1	5	0.612968	0.387032	0.612968	0.387032
263	1	1	80	1	1	23	0.566234	0.433766	0.566234	0.433766
269	1	1	73	0	1	15	0.474117	0.525883	0.474117	0.474117
324	1	1	65	0	1	11	0.551235	0.448765	0.551235	0.448765
325	1	1	80	0	1	37	0.407514	0.592486	0.407514	0.407514
328	1	1	66	0	1	13	0.541653	0.458347	0.541653	0.458347
329	1	1	80	0	1	34	0.407514	0.592486	0.407514	0.407514
366	1	1	61	0	1	14	0.589114	0.410886	0.589114	0.410886
206	1	0	53	0	0	18	0.881531	0.118469	0.118469	0.118469
249	1	0	54	0	1	16	0.6527	0.3473	0.3473	0.3473
217	1	0	43	0	1	10	0.741963	0.258037	0.258037	0.258037
200	1	0	43	0	1	10	0.741963	0.258037	0.258037	0.258037
238	1	0	67	1	1	15	0.683324	0.316676	0.316676	0.316676
262	1	0	64	1	1	16	0.707872	0.292128	0.292128	0.292128
12	1	0	50	0	1	23	0.68688	0.31312	0.31312	0.31312
435	1	0	74	1	1	23	0.622099	0.377901	0.377901	0.377901
399	1	0	76	0	1	21	0.445318	0.554682	0.554682	0.445318
307	1	0	74	1	1	18	0.622099	0.377901	0.377901	0.377901
278	1	0	40	0	0	24	0.924812	0.0751881	0.0751881	0.0751881
358	1	0	58	1	0	24	0.920887	0.0791133	0.0791133	0.0791133
417	1	0	76	1	1	14	0.603757	0.396243	0.396243	0.396243
61	1	0	63	0	1	8	0.570277	0.429723	0.429723	0.429723
317	1	0	88	1	1	6	0.489306	0.510694	0.510694	0.489306
225	1	0	64	0	1	18	0.560778	0.439222	0.439222	0.439222
418	1	0	79	0	1	14	0.416881	0.583119	0.583119	0.416881
363	1	0	83	1	1	16	0.537559	0.462441	0.462441	0.462441
331	1	0	78	0	1	25	0.426308	0.573692	0.573692	0.426308
212	1	0	63	0	1	5	0.570277	0.429723	0.429723	0.429723
