# Supplementary material for: Corticosteroid Use in the Treatment of COVID-19: A Multicenter Retrospective Study in Hunan, China
Source: Front Pharmacol. 2020 Aug 12;11:1198. doi: 10.3389/fphar.2020.01198 (PMC7434865; doi:10.3389/fphar.2020.01198)
Supplement: Supplementary file 5 [file Table_5.xlsx]

## Sheet: Before matching
Matching cohorts for length of viral shedding (non-severe cases) before matching
ID	Severe (0=no, 1=yes)	Corticosteroid (0=no, 1=yes)	age	gender (0=male, 1=female)	Any comorbidity(0=no, 1=yes)	Days of viral shedding
1	0	0	59	0	1	17
2	0	0	26	0	0	10
3	0	1	61	0	1	18
4	0	0	51	0	0	13
5	0	0	47	1	0	14
9	0	0	64	1	0	21
10	0	0	71	0	1	15
11	0	0	31	0	0	7
13	0	0	31	0	0	15
14	0	0	69	1	0	20
15	0	1	70	0	0	11
16	0	0	60	1	0	27
17	0	0	57	1	0	17
18	0	1	46	0	0	13
19	0	0	50	1	0	8
20	0	0	41	0	0	13
21	0	0	34	0	0	24
22	0	1	45	1	0	26
23	0	0	27	0	0	18
24	0	0	45	0	0	18
25	0	0	31	0	0	19
28	0	0	31	0	0	30
29	0	1	32	1	0	24
30	0	1	38	1	0	23
31	0	0	37	0	0	20
32	0	0	50	1	0	15
34	0	1	28	0	0	19
35	0	0	40	1	1	15
36	0	0	54	1	1	20
38	0	1	47	1	0	16
39	0	0	48	0	1	15
40	0	1	39	1	0	24
41	0	0	40	0	1	10
42	0	0	50	1	0	33
43	0	0	40	1	0	14
44	0	0	31	1	0	21
45	0	0	29	0	0	18
47	0	0	38	0	0	26
48	0	1	38	1	0	13
49	0	1	66	1	1	32
50	0	0	32	1	0	14
51	0	0	67	0	0	20
53	0	0	40	0	1	21
54	0	0	33	0	0	13
55	0	0	40	0	0	18
56	0	0	40	0	0	16
57	0	0	29	0	0	13
58	0	0	53	0	0	28
59	0	0	34	1	0	15
60	0	1	61	1	1	17
62	0	0	41	0	0	21
63	0	0	37	0	0	13
64	0	0	30	1	0	24
65	0	0	51	1	0	12
66	0	0	37	0	0	15
67	0	0	67	0	1	13
68	0	0	32	0	0	13
69	0	0	29	0	0	11
70	0	0	37	0	0	27
71	0	0	66	1	1	25
72	0	0	35	0	0	14
73	0	0	29	0	0	14
74	0	0	34	0	0	15
75	0	0	32	1	0	9
76	0	0	41	1	0	13
77	0	0	70	0	0	16
78	0	0	45	1	0	9
79	0	0	30	1	1	19
80	0	0	50	1	0	20
81	0	0	41	1	0	10
83	0	0	65	1	1	8
84	0	0	41	1	0	9
85	0	0	40	0	0	12
86	0	0	40	1	0	16
87	0	0	26	1	0	16
88	0	1	52	1	0	17
89	0	0	84	1	1	17
90	0	0	40	1	0	13
91	0	0	67	0	1	11
92	0	0	25	1	0	20
93	0	1	39	0	0	9
94	0	0	21	0	0	18
95	0	0	29	0	0	16
96	0	0	30	0	0	17
97	0	0	32	0	0	14
99	0	1	50	1	0	9
100	0	0	47	1	0	9
101	0	0	45	0	1	17
102	0	0	27	1	0	17
103	0	0	40	0	1	41
104	0	1	61	1	1	16
105	0	0	35	1	0	15
106	0	0	26	0	0	17
107	0	0	59	0	1	17
110	0	0	36	1	0	17
113	0	1	40	0	0	24
114	0	0	41	1	0	17
117	0	0	72	1	1	16
118	0	0	65	1	1	22
119	0	1	56	0	0	34
120	0	0	36	1	0	14
121	0	0	34	0	0	35
122	0	0	21	0	0	28
123	0	1	78	0	0	27
124	0	0	39	1	0	23
125	0	0	55	1	0	21
126	0	1	61	1	0	21
127	0	0	45	0	0	16
128	0	1	36	1	0	31
129	0	0	64	1	0	24
130	0	0	42	0	1	24
131	0	0	36	1	0	12
132	0	1	64	1	1	20
133	0	0	41	1	0	20
135	0	0	41	0	0	27
136	0	1	58	0	0	29
137	0	0	38	1	0	21
139	0	0	34	0	0	27
141	0	0	46	1	0	12
142	0	0	45	0	0	19
143	0	1	41	0	1	30
144	0	0	50	1	0	29
145	0	1	73	1	0	23
146	0	0	21	0	0	38
147	0	0	21	1	0	29
148	0	1	19	0	0	29
149	0	1	60	1	0	15
150	0	1	54	0	0	25
151	0	0	57	1	0	30
153	0	0	45	0	0	43
154	0	0	64	1	0	11
155	0	0	46	1	1	29
156	0	0	53	0	0	31
157	0	0	42	1	0	33
158	0	1	21	1	0	35
159	0	0	71	1	1	21
160	0	0	76	0	1	30
161	0	0	41	0	0	25
162	0	0	47	0	1	35
163	0	0	28	1	0	37
164	0	0	30	1	0	32
165	0	0	29	1	0	36
166	0	0	81	1	1	31
167	0	0	53	1	0	33
168	0	0	31	1	1	38
169	0	0	68	1	1	32
170	0	0	60	1	0	33
171	0	0	78	0	1	22
172	0	0	21	1	0	37
173	0	1	82	0	1	29
174	0	0	53	1	0	35
177	0	0	63	1	0	32
178	0	0	43	0	0	35
179	0	0	51	1	0	40
180	0	0	51	1	0	45
181	0	1	66	0	1	43
260	0	0	53	0	1	12
261	0	1	43	0	0	20
265	0	0	36	1	0	25
266	0	0	65	1	1	31
267	0	0	58	1	1	21
268	0	1	66	1	1	21
270	0	1	41	0	0	21
271	0	0	50	0	0	27
272	0	0	50	1	0	26
273	0	0	29	0	0	17
274	0	1	40	0	1	43
275	0	0	61	0	1	16
276	0	0	30	0	0	27
277	0	0	42	0	0	22
279	0	0	86	1	0	14
280	0	0	27	1	0	21
281	0	1	75	1	0	43
282	0	0	30	0	0	13
283	0	0	46	0	1	17
284	0	0	26	1	1	10
285	0	0	23	1	0	17
286	0	0	69	1	0	22
287	0	0	37	0	1	16
288	0	0	34	1	1	16
289	0	0	79	0	0	13
290	0	0	50	0	0	22
291	0	0	49	0	1	21
292	0	0	31	0	1	19
293	0	1	45	1	0	28
294	0	1	40	0	1	17
295	0	1	52	1	0	23
296	0	0	45	1	0	7
297	0	0	47	0	0	12
298	0	0	36	1	0	12
299	0	0	48	1	0	6
300	0	0	30	0	0	14
301	0	0	29	0	0	8
302	0	0	30	1	0	13
303	0	0	33	0	1	16
304	0	0	36	1	0	12
305	0	0	30	1	0	18
306	0	0	30	0	0	17
308	0	0	57	1	1	17
309	0	1	32	0	0	13
310	0	0	82	1	1	15
311	0	0	43	1	0	10
312	0	0	53	1	1	17
313	0	0	49	0	0	18
314	0	0	35	0	0	15
315	0	1	49	1	0	11
316	0	0	44	1	0	6
318	0	1	53	1	1	10
319	0	0	61	1	0	22
320	0	0	56	1	1	4
321	0	1	26	0	1	21
323	0	1	68	0	1	13
326	0	1	64	0	1	15
333	0	0	35	0	1	20
334	0	0	30	0	0	5
335	0	0	35	0	0	7
336	0	0	32	0	0	8
337	0	0	46	1	1	7
338	0	0	33	1	0	18
339	0	0	27	0	0	14
340	0	0	46	0	0	2
341	0	0	38	1	0	12
342	0	0	39	0	1	20
343	0	1	34	0	1	16
344	0	0	39	0	0	20
345	0	0	47	1	0	19
346	0	1	48	0	0	16
348	0	1	55	1	0	30
349	0	0	44	1	0	12
350	0	0	47	0	0	14
351	0	0	41	0	0	3
352	0	0	29	0	0	18
353	0	1	67	1	1	24
354	0	0	41	1	0	21
356	0	0	30	0	0	12
357	0	0	34	1	0	20
359	0	0	34	1	1	13
360	0	0	54	0	1	25
361	0	0	36	1	0	11
362	0	1	55	0	0	20
364	0	1	50	1	1	20
365	0	1	48	0	0	17
367	0	0	56	1	0	16
368	0	0	35	0	0	14
369	0	0	28	1	0	10
370	0	0	45	0	0	22
372	0	0	41	0	0	14
373	0	0	28	0	0	11
374	0	0	48	1	0	6
375	0	0	30	0	0	28
376	0	0	40	1	0	18
377	0	0	37	1	0	17
378	0	0	35	0	0	19
380	0	1	51	0	0	15
381	0	0	32	1	0	9
382	0	0	44	1	0	37
383	0	0	45	0	0	13
384	0	0	35	1	0	11
385	0	0	42	1	0	14
386	0	0	73	0	0	18
387	0	0	66	1	0	14
389	0	0	25	1	0	9
390	0	1	57	1	0	28
391	0	0	59	0	0	19
392	0	0	49	1	0	9
393	0	0	55	1	0	22
395	0	0	40	1	0	19
396	0	0	42	0	0	14
397	0	0	43	1	0	8
398	0	0	50	1	0	16
400	0	0	52	1	0	14
401	0	1	50	0	1	20
402	0	0	36	0	0	5
403	0	0	51	1	1	12
404	0	1	34	1	0	17
405	0	0	50	1	0	12
406	0	0	69	1	0	22
407	0	0	50	0	0	13
408	0	0	66	0	0	17
410	0	0	31	0	0	10
411	0	0	31	0	0	7
412	0	1	31	0	0	18
413	0	0	26	1	0	17
414	0	0	38	1	0	10
416	0	0	39	0	0	11
419	0	0	38	1	0	17
420	0	0	47	0	0	27
421	0	0	25	1	0	12
422	0	0	47	1	0	28
423	0	0	48	0	0	13
424	0	0	46	0	0	15
425	0	0	42	0	0	15
426	0	0	33	0	0	18
427	0	0	39	0	0	15
428	0	0	50	1	0	19
429	0	0	30	1	0	13
430	0	0	40	0	0	14
431	0	0	47	1	0	13
439	0	0	35	1	0	11
440	0	0	43	1	0	15
441	0	1	28	1	0	23
442	0	0	35	1	0	32
443	0	1	55	0	0	20
444	0	1	46	0	0	18
445	0	1	24	0	0	19
446	0	1	30	0	0	25
447	0	1	63	0	0	11

## Sheet: After matching
Matching cohorts for length of viral shedding (non-severe cases) after matching
ID	Severe (0=no, 1=yes)	Corticosteroid (0=no, 1=yes)	age	gender (0=male, 1=female)	Any comorbidity(0=no, 1=yes)	Days of viral shedding	pRhc	pNoRhc	pAssign	pMin
3	0	1	61	0	1	18	0.356533	0.643467	0.356533	0.356533
15	0	1	70	0	0	11	0.363744	0.636256	0.363744	0.363744
18	0	1	46	0	0	13	0.225666	0.774334	0.225666	0.225666
22	0	1	45	1	0	26	0.164065	0.835935	0.164065	0.164065
29	0	1	32	1	0	24	0.119912	0.880088	0.119912	0.119912
30	0	1	38	1	0	23	0.138857	0.861143	0.138857	0.138857
34	0	1	28	0	0	19	0.14953	0.85047	0.14953	0.14953
38	0	1	47	1	0	16	0.171912	0.828088	0.171912	0.171912
40	0	1	39	1	0	24	0.142249	0.857751	0.142249	0.142249
48	0	1	38	1	0	13	0.138857	0.861143	0.138857	0.138857
49	0	1	66	1	1	32	0.306329	0.693671	0.306329	0.306329
60	0	1	61	1	1	17	0.277337	0.722663	0.277337	0.277337
88	0	1	52	1	0	17	0.192824	0.807176	0.192824	0.192824
93	0	1	39	0	0	9	0.193181	0.806819	0.193181	0.193181
99	0	1	50	1	0	9	0.184235	0.815765	0.184235	0.184235
104	0	1	61	1	1	16	0.277337	0.722663	0.277337	0.277337
113	0	1	40	0	0	24	0.197595	0.802405	0.197595	0.197595
119	0	1	56	0	0	34	0.278443	0.721557	0.278443	0.278443
126	0	1	61	1	0	21	0.235215	0.764785	0.235215	0.235215
128	0	1	36	1	0	31	0.132278	0.867722	0.132278	0.132278
132	0	1	64	1	1	20	0.294529	0.705471	0.294529	0.294529
143	0	1	41	0	1	30	0.240135	0.759865	0.240135	0.240135
145	0	1	73	1	0	23	0.301072	0.698928	0.301072	0.301072
148	0	1	19	0	0	29	0.120155	0.879845	0.120155	0.120155
149	0	1	60	1	0	15	0.230202	0.769798	0.230202	0.230202
150	0	1	54	0	0	25	0.267303	0.732697	0.267303	0.267303
158	0	1	21	1	0	35	0.0909506	0.909049	0.0909506	0.0909506
261	0	1	43	0	0	20	0.21129	0.78871	0.21129	0.21129
268	0	1	66	1	1	21	0.306329	0.693671	0.306329	0.306329
270	0	1	41	0	0	21	0.202084	0.797916	0.202084	0.202084
274	0	1	40	0	1	43	0.23505	0.76495	0.23505	0.23505
281	0	1	75	1	0	43	0.313018	0.686982	0.313018	0.313018
293	0	1	45	1	0	28	0.164065	0.835935	0.164065	0.164065
294	0	1	40	0	1	17	0.23505	0.76495	0.23505	0.23505
295	0	1	52	1	0	23	0.192824	0.807176	0.192824	0.192824
309	0	1	32	0	0	13	0.16438	0.83562	0.16438	0.16438
315	0	1	49	1	0	11	0.180053	0.819947	0.180053	0.180053
318	0	1	53	1	1	10	0.234637	0.765363	0.234637	0.234637
321	0	1	26	0	1	21	0.171781	0.828219	0.171781	0.171781
323	0	1	68	0	1	13	0.402774	0.597226	0.402774	0.402774
343	0	1	34	0	1	16	0.206122	0.793878	0.206122	0.206122
346	0	1	48	0	0	16	0.235629	0.764371	0.235629	0.235629
348	0	1	55	1	0	30	0.206273	0.793727	0.206273	0.206273
362	0	1	55	0	0	20	0.272838	0.727162	0.272838	0.272838
364	0	1	50	1	1	20	0.219851	0.780149	0.219851	0.219851
365	0	1	48	0	0	17	0.235629	0.764371	0.235629	0.235629
380	0	1	51	0	0	15	0.251134	0.748866	0.251134	0.251134
390	0	1	57	1	0	28	0.215617	0.784383	0.215617	0.215617
404	0	1	34	1	0	17	0.125966	0.874034	0.125966	0.125966
412	0	1	31	0	0	18	0.16056	0.83944	0.16056	0.16056
441	0	1	28	1	0	23	0.108558	0.891442	0.108558	0.108558
444	0	1	46	0	0	18	0.225666	0.774334	0.225666	0.225666
445	0	1	24	0	0	19	0.135804	0.864196	0.135804	0.135804
446	0	1	30	0	0	25	0.156812	0.843188	0.156812	0.156812
447	0	1	63	0	0	11	0.319586	0.680414	0.319586	0.319586
275	0	0	61	0	1	16	0.356533	0.643467	0.643467	0.356533
77	0	0	70	0	0	16	0.363744	0.636256	0.636256	0.363744
424	0	0	46	0	0	15	0.225666	0.774334	0.774334	0.225666
78	0	0	45	1	0	9	0.164065	0.835935	0.835935	0.164065
50	0	0	32	1	0	14	0.119912	0.880088	0.880088	0.119912
414	0	0	38	1	0	10	0.138857	0.861143	0.861143	0.138857
373	0	0	28	0	0	11	0.14953	0.85047	0.85047	0.14953
5	0	0	47	1	0	14	0.171912	0.828088	0.828088	0.171912
124	0	0	39	1	0	23	0.142249	0.857751	0.857751	0.142249
419	0	0	38	1	0	17	0.138857	0.861143	0.861143	0.138857
71	0	0	66	1	1	25	0.306329	0.693671	0.693671	0.306329
39	0	0	48	0	1	15	0.277797	0.722203	0.722203	0.277797
400	0	0	52	1	0	14	0.192824	0.807176	0.807176	0.192824
344	0	0	39	0	0	20	0.193181	0.806819	0.806819	0.193181
32	0	0	50	1	0	15	0.184235	0.815765	0.815765	0.184235
14	0	0	69	1	0	20	0.277982	0.722018	0.722018	0.277982
55	0	0	40	0	0	18	0.197595	0.802405	0.802405	0.197595
286	0	0	69	1	0	22	0.277982	0.722018	0.722018	0.277982
41	0	0	40	0	1	10	0.23505	0.76495	0.76495	0.23505
110	0	0	36	1	0	17	0.132278	0.867722	0.867722	0.132278
391	0	0	59	0	0	19	0.295676	0.704324	0.704324	0.295676
36	0	0	54	1	1	20	0.239716	0.760284	0.760284	0.239716
83	0	0	65	1	1	8	0.300396	0.699604	0.699604	0.300396
381	0	0	32	1	0	9	0.119912	0.880088	0.880088	0.119912
170	0	0	60	1	0	33	0.230202	0.769798	0.769798	0.230202
283	0	0	46	0	1	17	0.266674	0.733326	0.733326	0.266674
172	0	0	21	1	0	37	0.0909506	0.909049	0.909049	0.0909506
178	0	0	43	0	0	35	0.21129	0.78871	0.78871	0.21129
260	0	0	53	0	1	12	0.306817	0.693183	0.693183	0.306817
20	0	0	41	0	0	13	0.202084	0.797916	0.797916	0.202084
319	0	0	61	1	0	22	0.235215	0.764785	0.764785	0.235215
360	0	0	54	0	1	25	0.312821	0.687179	0.687179	0.312821
296	0	0	45	1	0	7	0.164065	0.835935	0.835935	0.164065
53	0	0	40	0	1	21	0.23505	0.76495	0.76495	0.23505
292	0	0	31	0	1	19	0.192681	0.807319	0.807319	0.192681
97	0	0	32	0	0	14	0.16438	0.83562	0.83562	0.16438
392	0	0	49	1	0	9	0.180053	0.819947	0.819947	0.180053
312	0	0	53	1	1	17	0.234637	0.765363	0.765363	0.234637
422	0	0	47	1	0	28	0.171912	0.828088	0.828088	0.171912
166	0	0	81	1	1	31	0.402222	0.597778	0.597778	0.402222
393	0	0	55	1	0	22	0.206273	0.793727	0.793727	0.206273
423	0	0	48	0	0	13	0.235629	0.764371	0.764371	0.235629
125	0	0	55	1	0	21	0.206273	0.793727	0.793727	0.206273
162	0	0	47	0	1	35	0.2722	0.7278	0.7278	0.2722
287	0	0	37	0	1	16	0.220246	0.779754	0.779754	0.220246
103	0	0	40	0	1	41	0.23505	0.76495	0.76495	0.23505
4	0	0	51	0	0	13	0.251134	0.748866	0.748866	0.251134
151	0	0	57	1	0	30	0.215617	0.784383	0.784383	0.215617
59	0	0	34	1	0	15	0.125966	0.874034	0.874034	0.125966
411	0	0	31	0	0	7	0.16056	0.83944	0.83944	0.16056
369	0	0	28	1	0	10	0.108558	0.891442	0.891442	0.108558
340	0	0	46	0	0	2	0.225666	0.774334	0.774334	0.225666
377	0	0	37	1	0	17	0.135534	0.864466	0.864466	0.135534
96	0	0	30	0	0	17	0.156812	0.843188	0.843188	0.156812
169	0	0	68	1	1	32	0.318388	0.681612	0.681612	0.318388
