# Supplementary material for: Corticosteroid Use in the Treatment of COVID-19: A Multicenter Retrospective Study in Hunan, China
Source: Front Pharmacol. 2020 Aug 12;11:1198. doi: 10.3389/fphar.2020.01198 (PMC7434865; doi:10.3389/fphar.2020.01198)
Supplement: Supplementary file 6 [file Table_6.xlsx]

## Sheet: Before matching
Matching cohorts for length of viral shedding (severe cases) before matching
ID	Severe (0=no, 1=yes)	Corticosteroid (0=no, 1=yes)	age	gender (0=male, 1=female)	Any comorbidity(0=no, 1=yes)	Days of viral shedding
6	1	1	53	0	0	18
7	1	1	47	1	0	13
8	1	1	72	1	1	19
12	1	0	50	0	1	22
26	1	1	29	0	1	14
27	1	1	42	0	1	13
33	1	1	57	1	1	16
37	1	1	43	1	0	17
46	1	1	54	0	0	20
52	1	1	45	0	0	17
61	1	0	63	0	1	12
82	1	1	44	1	0	17
98	1	1	53	1	1	16
108	1	1	46	0	0	14
109	1	1	29	0	0	13
111	1	1	50	0	0	16
112	1	1	51	0	1	25
115	1	1	46	0	1	18
116	1	1	64	1	1	14
134	1	1	75	1	1	27
138	1	1	37	0	0	30
140	1	1	36	0	1	32
152	1	1	74	0	1	31
175	1	1	64	1	1	40
176	1	1	66	1	0	40
182	1	1	57	1	1	18
183	1	1	35	0	0	29
184	1	1	26	1	0	18
185	1	1	53	0	0	15
186	1	1	70	1	0	10
187	1	1	67	1	1	43
188	1	1	64	0	0	18
189	1	1	66	0	0	40
190	1	1	66	0	0	17
191	1	1	73	1	1	33
262	1	0	64	1	1	20
263	1	1	80	1	1	23
264	1	1	55	1	1	34
269	1	1	73	0	1	14
278	1	0	40	0	0	28
307	1	0	74	1	1	17
317	1	0	88	1	1	6
322	1	1	54	1	0	28
324	1	1	65	0	1	15
325	1	1	80	0	1	31
327	1	1	65	1	1	27
328	1	1	66	0	1	12
329	1	1	80	0	1	34
330	1	1	49	1	1	28
331	1	0	78	0	1	13
332	1	1	45	0	1	16
347	1	1	37	0	0	21
355	1	1	67	1	1	22
358	1	0	58	1	0	27
363	1	0	83	1	1	14
366	1	1	61	0	1	23
371	1	1	18	1	0	23
379	1	1	74	0	0	16
388	1	1	32	1	0	13
394	1	1	28	0	1	23
399	1	0	76	0	1	23
409	1	1	40	0	0	21
417	1	0	76	1	1	13
418	1	0	79	0	1	18
448	1	1	61	0	0	44

## Sheet: After matching
Matching cohorts for length of viral shedding (severe cases) after matching
ID	Severe (0=no, 1=yes)	Corticosteroid (0=no, 1=yes)	age	gender (0=male, 1=female)	Any comorbidity(0=no, 1=yes)	Days of viral shedding	pRhc	pNoRhc	pAssign	pMin
8	1	1	72	1	1	19	0.676016	0.323984	0.676016	0.323984
26	1	1	29	0	1	14	0.965729	0.0342712	0.965729	0.0342712
46	1	1	54	0	0	20	0.920246	0.0797544	0.920246	0.0797544
98	1	1	53	1	1	16	0.874903	0.125097	0.874903	0.125097
116	1	1	64	1	1	14	0.776396	0.223604	0.776396	0.223604
134	1	1	75	1	1	27	0.63287	0.36713	0.63287	0.36713
152	1	1	74	0	1	31	0.616325	0.383675	0.616325	0.383675
175	1	1	64	1	1	40	0.776396	0.223604	0.776396	0.223604
263	1	1	80	1	1	23	0.556325	0.443675	0.556325	0.443675
325	1	1	80	0	1	31	0.522991	0.477009	0.522991	0.477009
329	1	1	80	0	1	34	0.522991	0.477009	0.522991	0.477009
307	1	0	74	1	1	17	0.647532	0.352468	0.352468	0.352468
278	1	0	40	0	0	28	0.965673	0.0343268	0.0343268	0.0343268
358	1	0	58	1	0	27	0.91095	0.0890503	0.0890503	0.0890503
12	1	0	50	0	1	22	0.880982	0.119018	0.119018	0.119018
262	1	0	64	1	1	20	0.776396	0.223604	0.223604	0.223604
417	1	0	76	1	1	13	0.617958	0.382042	0.382042	0.382042
399	1	0	76	0	1	23	0.585808	0.414192	0.414192	0.414192
61	1	0	63	0	1	12	0.763906	0.236094	0.236094	0.236094
331	1	0	78	0	1	13	0.554618	0.445382	0.445382	0.445382
363	1	0	83	1	1	14	0.508821	0.491179	0.491179	0.491179
418	1	0	79	0	1	18	0.538844	0.461156	0.461156	0.461156
